# Supplementary material for: Ancient DNA from European Early Neolithic Farmers Reveals Their Near Eastern Affinities
Source: PLoS Biol. 2010 Nov 9;8(11):e1000536. doi: 10.1371/journal.pbio.1000536 (PMC2976717; doi:10.1371/journal.pbio.1000536)
Supplement: Table S3 — Quantitative real-time PCR of Neolithic Samples from Derenburg. (0.02 MB XLS) [file pbio.1000536.s007.xls]

## Sheet: qPCR Derenburg
Quantitative real-time PCR Neolithic Samples Derenburg
PCR 1
L16117/H16218	Cycle Threshold (Ct)	Average Ct	Stdev	Ct CV%	DNA Conc. (pg/uL)	Average Conc. (pg/uL)	Stdev2	DNA Conc. CV%	Copy no/uL
DC3 DEB33	28.06	28.6767	0.635793	2.21711	0.00017047	0.000118769	4.95336e-05	41.706	780000
DC3 DEB33	28.64				0.000114102
DC3 DEB33	29.33				7.17334e-05
DC4 DEB2	36.37	37.2567	1.03905	2.78891	5.887e-07	3.73867e-07	2.20343e-07	58.9361	2460
DC4 DEB2	37				3.845e-07
DC4 DEB2	38.4				1.484e-07
DC9 DEB37I	26.62	26.65	0.395854	1.48538	0.00045201	0.000454667	0.000120676	26.5416	2990000
DC9 DEB37I	26.27				0.00057665
DC9 DEB37I	27.06				0.000335342
DD1 DEB9		41.84	3.67696	8.78813		4.305e-08	5.74878e-08	133.537	283
DD1 DEB9	44.44				2.4e-09
DD1 DEB9	39.24				8.37e-08
DD7 DEB23	33.42	33.2733	1.37588	4.13507	4.4176e-06	6.4878e-06	5.79748e-06	89.3597	42600
DD7 DEB23	34.57				2.0096e-06
DD7 DEB23	31.83				1.30362e-05
DD10 DEB15	31.42	30.3967	0.943946	3.10542	1.72698e-05	3.92303e-05	2.1945e-05	55.9389	258000
DD10 DEB15	29.56				6.11598e-05
DD10 DEB15	30.21				3.92614e-05
DB6 DEB20	28.05	28.09	0.134536	0.478947	0.000170644	0.00016708	1.47741e-05	8.84254	1100000
DB6 DEB20	27.98				0.000179746
DB6 DEB20	28.24				0.00015085
Average	31.8355				0.000117996				739049
PCR 2
L16209/H16348	Cycle Threshold (Ct)	Average Ct	Stdev	Ct CV%	DNA Conc (pg/uL)	Average Conc (pg/uL)	Stdev2	DNA conc CV%	Copy no/uL
DC3 DEB33	31.4	31.9167	0.510131	1.59832	8.03e-08	5.74e-08	2.15181e-08	37.488	297
DC3 DEB33	31.93				5.43e-08
DC3 DEB33	32.42				3.76e-08
DC4 DEB2	47.61	41.7267	5.17141	12.3935	0	2.66667e-10	3.05505e-10	114.564	1.38
DC4 DEB2	39.67				2e-10
DC4 DEB2	37.9				6e-10
DC9 DEB37I	32.27	32.5033	0.361709	1.11284	4.22e-08	3.62333e-08	8.903e-09	24.5713	187
DC9 DEB37I	32.32				4.05e-08
DC9 DEB37I	32.92				2.6e-08
DD1 DEB9	41.41	39.3367	2.25852	5.74153	0	5e-10	7e-10	140	2.59
DD1 DEB9	36.93				1.3e-09
DD1 DEB9	39.67				2e-10
DD7 DEB23	32	32.22	0.648614	2.01308	5.15e-08	4.69667e-08	1.97933e-08	42.1432	243
DD7 DEB23	32.95				2.53e-08
DD7 DEB23	31.71				6.41e-08
DD10 DEB15	33.63	32.8267	0.717379	2.18536	1.52e-08	3.03e-08	1.39474e-08	46.031	157
DD10 DEB15	32.25				4.27e-08
DD10 DEB15	32.6				3.3e-08
DB6 DEB20	31.4	31.1267	0.398037	1.27876	8.04e-08	1.01567e-07	3.20169e-08	31.5231	528
DB6 DEB20	30.67				1.384e-07
DB6 DEB20	31.31				8.59e-08
Average	34.5224				3.90333e-08				202.281
PCR 3
L16209/H16348	Cycle Threshold (Ct)	Average Ct	Stdev	Ct CV%	DNA Conc (pg/uL)	Average Conc (pg/uL)	Stdev2	DNA conc CV%	Copy no/uL
DB6 DEB 20	32.41	33.94	1.95318	5.75479	3.8e-08	2.01e-08	1.78502e-08	88.807	104
DB6 DEB 20	36.14				2.3e-09
DB6 DEB 20	33.27				2e-08
