# Supplementary material for: Ancient DNA from European Early Neolithic Farmers Reveals Their Near Eastern Affinities
Source: PLoS Biol. 2010 Nov 9;8(11):e1000536. doi: 10.1371/journal.pbio.1000536 (PMC2976717; doi:10.1371/journal.pbio.1000536)
Supplement: Table S4 — Shared haplotype analyses. (0.08 MB XLS) [file pbio.1000536.s008.xls]

## Sheet: Shared haplotypes
Results of shared haplotype analyses.			Population pools
				1	2	3	4	5	6	7	8	9	10	11	12	13	14	15	16	17	18	19	20	21	22	23	24	25	26	27	28	29	30	31	32	33	34	35	36
			Neolithic LBK	Icelanders	Shetlanders	Welsh and Irelanders	Orkney, Northern, Western Islanders	Scottish	English Central and North	English West and East	Portuguese	Basques and North Spanish	Spanish South, East, Central	French North	Italians	Sicilians, Sardinians, Corsicans	Finns and Karelians	Norwegians, Swedes	Germans other	Germans Lower Saxony	Austrians, Swiss, S.Germans	Poles+Lvov	Latvians, Lithuanians, Estonians	Russians North	Russians South	Ukrainians	Belorussians+Smolensk	Bashkirs, Tatars, Chuvash	Komi, Mari, Udmurts, Mordvininans	Czechs and Slovaks	Croatians and Slovenians	Hungarians and Romanians	Albanians, Bulgarians, Bosnians, Macedonians, Serbs	Greeks	Turkish, Kurds, Armenians	Caucasus	Iraqis, Syrians, Palestines, Cypriotes	Iranians	North Africans	Sum
Matches	Hg	mtDNA Haplotype	42	500	499	500	500	500	500	500	500	500	500	500	500	500	500	500	500	500	500	500	500	500	500	500	499	500	500	500	500	500	500	500	500	500	500	500	498	18039
non-informative	J	069-126	1	1	1	1	1	1	1	1	1	1	1	1	1	1	1	1	1	1	1	1	1	1	1	1	1	1	1	1	1	1	1	1	1	1	1	1	1	544
	H/ HV	311	1	1	1	1	1	1	1	1	1	1	1	1	1	1	1	1	1	1	1	1	1	1	1	1	1	1	1	1	1	1	1	1	1	1	1	1	1	367
	H	CRS	1	1	1	1	1	1	1	1	1	1	1	1	1	1	1	1	1	1	1	1	1	1	1	1	1	1	1	1	1	1	1	1	1	1	1	1	1	2510
	H	093	1	1	1	1	1	1	1	1	1	1	1	1	1	1	1	1	1	1	1	1	1	1	1	1	1	1	1	1	1	1			1	1	1	1		110
	V	298	1	1	1	1	1	1	1	1	1	1	1	1	1	1	1	1	1	1	1	1	1	1	1	1	1	1	1	1	1	1	1	1		1	1	1	1	380
	T2	126-294-296-304	1	1	1	1	1	1	1	1	1	1	1	1	1	1	1	1	1	1	1	1	1	1	1	1	1	1	1	1	1	1	1	1		1	1	1	1	271
	T	126-294-296	1	1		1	1	1	1	1		1	1	1	1	1		1	1	1	1	1	1	1	1	1	1			1	1	1		1	1	1	1	1	1	103
	T	126-294-304	1		1	1	1	1	1	1	1			1	1	1		1	1		1	1		1	1	1	1	1	1	1	1	1		1	1	1	1	1	1	90
	W	223-292	1	1		1		1	1	1	1	1	1	1	1	1	1	1	1	1	1	1	1	1	1	1	1	1			1	1	1		1	1		1		120
	K	093-224-311	1		1	1		1	1	1	1	1	1	1	1	1	1	1	1	1	1	1		1	1	1	1	1	1	1	1	1	1	1	1	1	1	1	1	134
	K	224-311	1	1	1	1	1	1	1	1	1	1	1	1	1	1	1	1	1	1	1	1	1	1	1	1	1	1	1	1	1	1	1	1	1	1	1	1	1	429
informative	K	224-249-311	1																						1															3
	W	093-223-292	1																					1											1					4
	T2	093-126-294-296-304	1						1	1					1												1								1		1			8
	T2	126-147-294-296-297-304	1				1	1	1		1										1																			8
	T	126-189-294-296	1						1											1	1	1	1								1	1				1	1			15
	T	126-292-294-296	1						1							1		1				1			1					1		1	1	1	1	1	1	1		17
	U5a	093-256-270	1																		1													1				1		1
	N1a	147A-172-223-248-355	1																											1										2
	N1a	147A-172-223-248-320-355	1																				1	1				1		1	1	1						1		2
	N1a	092-129-147A-154-172-223-248-320-355	1						1									1							1															1
unique	N1a	086-147A-172-223-248-320-355	1																																					1
	N1a	129-147A-154-172-223-248-320-355	1																																					1
	H	286-304	1																																					1
	U3	319-343	1																																					1
		sum of all matching LBK lineages	25	9	9	11	10	12	16	12	11	10	10	11	12	12	9	13	11	11	14	13	11	13	14	11	12	11	9	13	13	14	9	11	12	13	13	14	9	5123
		sum of informatve matching lineages	14	0	0	0	1	1	5	1	1	0	0	0	1	1	0	2	0	1	3	2	2	2	3	0	1	1	0	3	2	3	1	2	3	2	3	3	0
non-informative	J	069-126	4	14	17	30	19	23	24	19	8	6	9	18	11	6	10	26	19	13	16	19	16	20	16	11	15	12	24	22	20	16	12	22	4	3	4	5	11	544
	H/ HV	311	4	15	4	4	1	9	7	9	3	7	3	9	12	13	10	4	10	8	15	9	15	12	5	9	17	6	24	10	14	18	23	10	5	6	11	10	16	367
	H	CRS	4	65	105	98	81	81	82	61	103	92	107	68	79	112	57	96	80	60	74	82	69	52	48	56	65	44	79	65	54	56	61	50	55	49	32	35	53	2510
	H	093	1	2	2	1	7	2	3	7	2	6	4	1	6	2	1	1	5	3	2	2	5	1	3	1	6	8	2	6	5	3			2	2	4	2		110
	V	298	2	5	1	17	1	7	7	11	10	32	10	9	9	7	13	18	11	13	14	14	8	6	16	10	17	12	22	13	18	15	9	8		2	2	2	9	380
	T2	126-294-296-304	3	13	5	9	4	12	11	10	15	5	1	5	2	5	4	13	13	11	11	11	19	3	11	16	8	5	11	3	8	6	5	3		4	3	1	2	271
	T	126-294-296	1	1		2	1	1	1	3		5	1	3	5	3		3	10	3	5	1	3	1	4	6	4			4	2	3		5	2	10	4	5	1	103
	T	126-294-304	1		3	6	1	2	2	5	1			2	4	5		3	3		6	2		4	6	5	4	2	2	7	3	3		1	2	2	1	1	1	90
	W	223-292	1	1		7		3	5	3	2	1	3	11	2	1	28	3	1	3	2	7	3	2	2	5	3	4			4	4	1		4	1		3		120
	K	093-224-311	2		1	6		4	5	2	2	6	6	9	5	4	3	1	7	4	6	1		5	2	4	1	3	3	4	4	2	1	3	5	10	7	1	5	134
	K	224-311	2	30	4	19	16	15	12	14	16	9	9	24	18	7	10	9	7	17	10	8	9	13	14	13	7	17	2	5	11	9	15	5	15	5	16	12	5	429
informative	K	224-249-311	2																						1															3
	W	093-223-292	2																					1											1					4
	T2	093-126-294-296-304	1						1	1					1												1								1		2			8
	T2	126-147-294-296-297-304	1				1	3	1		1										1																			8
	T	126-189-294-296	1						1											2	1	1	1								4	1				2	1			15
	T	126-292-294-296	1						1							1		2				1			1					3		1	1	1	1	1	1	1		17
	U5a	093-256-270	1																		1													1				3		1
	N1a	147-172-223-248-355	1																											1										2
	N1a	147A-172-223-248-320-355	2																				1	1				1		1	1	1						2		10
	N1a	092-129-147-154-172-223-248-320-355	1						1									1							1															1
unique	N1a	086-147-172-223-248-320-355	1																																					1
	N1a	129-147-154-172-223-248-320-355	1																																					1
	H	286-304	1																																					1
	U3	319-343	1																																					1
		sum of all matching LBK lineages	42	146	142	199	132	162	164	145	163	169	153	159	154	166	136	180	166	137	164	158	149	121	130	136	148	114	169	144	148	138	128	109	97	97	88	83	103	5131
		sum of informatve matching lineages	17	0	0	0	1	3	5	1	1	0	0	0	1	1	0	3	0	2	3	2	2	2	3	0	1	1	0	5	5	3	1	2	3	3	4	6	0
		% of informative among all shared lineages	40.4762	0	0	0	0.757576	1.85185	3.04878	0.689655	0.613497	0	0	0	0.649351	0.60241	0	1.66667	0	1.45985	1.82927	1.26582	1.34228	1.65289	2.30769	0	0.675676	0.877193	0	3.47222	3.37838	2.17391	0.78125	1.83486	3.09278	3.09278	4.54545	7.22892	0
																																								Average
		% all matches		29.2	28.4569	39.8	26.4	32.4	32.8	29	32.6	33.8	30.6	31.8	30.8	33.2	27.2	36	33.2	27.4	32.8	31.6	29.8	24.2	26	27.2	29.6593	22.8	33.8	28.8	29.6	27.6	25.6	21.8	19.4	19.4	17.6	16.6	20.6827	28.3222
		% all non-informative matches		29.2	28.4569	39.8	25.6424	30.5481	29.7512	28.3103	31.9865	33.8	30.6	31.8	30.1506	32.5976	27.2	34.3333	33.2	25.9401	30.9707	30.3342	28.4577	22.5471	23.6923	27.2	28.9836	21.9228	33.8	25.3278	26.2216	25.4261	24.8188	19.9651	16.3072	16.3072	13.0545	9.37108	20.6827	26.9086
		% Non-informative 0.025		24.865	30.895	34.495	21.6	27.4677	27.3659	25.6913	27.3962	29.38	27.895	25.295	27.2	30.1934	24.9655	31.9653	26.875	22.3758	29.095	28.0883	25.8759	20.8809	22.7693	22.6	23.9869	19.095	28.8	24.3711	25.0556	23.8531	21.2851	18.168	15.3734	17.9403	14.5582	13.1205	17.085
		% Non-informative 0.975		33.6	30.895	34.495	21.6	27.4677	27.3659	25.6913	27.3962	29.38	27.895	25.295	27.2	30.1934	24.9655	31.9653	26.875	22.3758	29.095	28.0883	25.8759	20.8809	22.7693	22.6	23.9869	19.095	28.8	24.3711	25.0556	23.8531	21.2851	18.168	15.3734	17.9403	14.5582	13.1205	17.085
		% Informative 0.025		0	0	0	0	0.00271429	0	0	0	0	0	0	0	0	0	0	0	0	0	0	0	0	0	0	0	0	0	0.0102087	0.0120829	0	0	0	0	0	0	0.0338843	0
		% Informative 0.975		0	0	0	0	0.00271429	0	0	0	0	0	0	0	0	0	0	0	0	0	0	0	0	0	0	0	0	0	0.0102087	0.0120829	0	0	0	0	0	0	0.0338843	0
		% Shared 0.025		24.865	30.895	34.495	21.6	27.475	27.38	25.695	27.4	29.38	27.895	25.295	27.2	30.2	24.99	31.99	26.875	22.38	29.095	28.095	25.895	20.895	22.79	22.6	24	19.095	28.8	24.4	25.095	23.895	21.295	18.19	15.4	17.99	14.6	13.18	17.085
		% Shared 0.975		33.6	30.895	34.495	21.6	27.475	27.38	25.695	27.4	29.38	27.895	25.295	27.2	30.2	24.99	31.99	26.875	22.38	29.095	28.095	25.895	20.895	22.79	22.6	24	19.095	28.8	24.4	25.095	23.895	21.295	18.19	15.4	17.99	14.6	13.18	17.085
		% Non-informative 0.025		4.335	2.43809	5.305	4.04242	3.08043	2.38536	2.61903	4.59034	4.42	2.705	6.505	2.95065	2.40421	2.23448	2.36799	6.325	3.56431	1.87573	2.24591	2.58182	1.6662	0.92296	4.6	4.99677	2.82781	5	0.956671	1.16604	1.57294	3.53366	1.79713	0.93384	1.63309	1.50367	3.74938	3.59773
		% Non-informative 0.975		4.4	2.43809	5.305	4.04242	3.08043	2.38536	2.61903	4.59034	4.42	2.705	6.505	2.95065	2.40421	2.23448	2.36799	6.325	3.56431	1.87573	2.24591	2.58182	1.6662	0.92296	4.6	4.99677	2.82781	5	0.956671	1.16604	1.57294	3.53366	1.79713	0.93384	1.63309	1.50367	3.74938	3.59773
		% Informative 0.025		0	0	0	0.757576	1.84914	3.04878	0.689655	0.613497	0	0	0	0.649351	0.60241	0	1.66667	0	1.45985	1.82927	1.26582	1.34228	1.65289	2.30769	0	0.675676	0.877193	0	3.46201	3.3663	2.17391	0.78125	1.83486	3.09278	3.09278	4.54545	7.19503	0
		% Informative 0.975		0	0	0	0.757576	1.84914	3.04878	0.689655	0.613497	0	0	0	0.649351	0.60241	0	1.66667	0	1.45985	1.82927	1.26582	1.34228	1.65289	2.30769	0	0.675676	0.877193	0	3.46201	3.3663	2.17391	0.78125	1.83486	3.09278	3.09278	4.54545	7.19503	0
		% Shared 0.025		4.335	2.43809	5.305	4.8	4.925	5.42	3.305	5.2	4.42	2.705	6.505	3.6	3	2.21	4.01	6.325	5.02	3.705	3.505	3.905	3.305	3.21	4.6	5.65932	3.705	5	4.4	4.505	3.705	4.305	3.61	4	1.41	3	3.42	3.59773
		% Shared 0.975		4.4	2.43809	5.305	4.8	4.925	5.42	3.305	5.2	4.42	2.705	6.505	3.6	3	2.21	4.01	6.325	5.02	3.705	3.505	3.905	3.305	3.21	4.6	5.65932	3.705	5	4.4	4.505	3.705	4.305	3.61	4	1.41	3	3.42	3.59773

## Sheet: z-test
Z-test
Populations	sum of shared LBK lineages	sum of informative lineages	% of informative among all shared lineages	ZTEST, one tailed	ZTEST, two-tailed	% all matches	% all non-informative matches
Icelanders	146	0	0	4.53745e-08	9.0749e-08	29.2	29.2
Shetlanders	142	0	0	4.53745e-08	9.0749e-08	28.4569	28.4569
Welsh and Irelanders	199	0	0	4.53745e-08	9.0749e-08	39.8	39.8
Orkney, Northern, Western Islanders	132	1	0.757576	0.00656391	0.0131278	26.4	25.6424
Scottish	162	3	1.85185	0.951208	0.0975836	32.4	30.5481
English Central and North	164	5	3.04878	1	6.34022e-10	32.8	29.7512
English West and East	145	1	0.689655	0.00309955	0.0061991	29	28.3103
Portuguese	163	1	0.613497	0.00124325	0.00248649	32.6	31.9865
Basques and North Spanish	169	0	0	4.53745e-08	9.0749e-08	33.8	33.8
Spanish South, East, Central	153	0	0	4.53745e-08	9.0749e-08	30.6	30.6
French North	159	0	0	4.53745e-08	9.0749e-08	31.8	31.8
Italians	154	1	0.649351	0.00192968	0.00385937	30.8	30.1506
Sicilians, Sardinians, Corsicans	166	1	0.60241	0.00108147	0.00216294	33.2	32.5976
Finns and Karelians	136	0	0	4.53745e-08	9.0749e-08	27.2	27.2
Norwegians, Swedes	180	3	1.66667	0.830611	0.338779	36	34.3333
Germans other	166	0	0	4.53745e-08	9.0749e-08	33.2	33.2
Germans Lower Saxony	137	2	1.45985	0.569348	0.861303	27.4	25.9401
Austrians, Swiss, S.Germans	164	3	1.82927	0.941944	0.116112	32.8	30.9707
Poles+Lvov	158	2	1.26582	0.288139	0.576278	31.6	30.3342
Latvians, Lithuanians, Estonians	149	2	1.34228	0.393668	0.787336	29.8	28.4577
Russians North	121	2	1.65289	0.817137	0.365726	24.2	22.5471
Russians South	130	3	2.30769	0.999638	0.00072483	26	23.6923
Ukrainians	136	0	0	4.53745e-08	9.0749e-08	27.2	27.2
Belorussians+Smolensk	148	1	0.675676	0.00263613	0.00527226	29.6593	28.9836
Bashkirs, Tatars, Chuvash	114	1	0.877193	0.0212769	0.0425537	22.8	21.9228
Komi, Mari, Udmurts, Mordvininans	169	0	0	4.53745e-08	9.0749e-08	33.8	33.8
Czechs and Slovaks	144	5	3.47222	1	7.10543e-15	28.8	25.3278
Croatians and Slovenians	148	5	3.37838	1	1.10356e-13	29.6	26.2216
Hungarians and Romanians	138	3	2.17391	0.997975	0.00404986	27.6	25.4261
Albanians, Bulgarians, Bosnians, Macedonians, Serbs	128	1	0.78125	0.00840628	0.0168126	25.6	24.8188
Greeks	109	2	1.83486	0.944359	0.111283	21.8	19.9651
Turkish, Kurds, Armenians	97	3	3.09278	1	2.18008e-10	19.4	16.3072
Caucasus	97	3	3.09278	1	2.18008e-10	19.4	16.3072
Iraqis, Syrians, Palestines, Cypriotes	88	4	4.54545	1	0	17.6	13.0545
Iranians	83	6	7.22892	1	0	16.6	9.37108
North Africans	103	0	0	4.53745e-08	9.0749e-08	20.6827	20.6827
Sum	5131	64
Average			1.41364			28.3222	26.9086
Stdev			1.58707			5.33165	6.33741
